# Supplementary material for: Effects of Genetic and Production Type on Egg Cholesterol and the Yolk–Albumen Ratio in Slovenian Chicken Genotypes Under Standardised Conditions
Source: Animals (Basel). 2025 Dec 14;15(24):3588. doi: 10.3390/ani15243588 (PMC12729545; doi:10.3390/ani15243588)
Supplement: Supplementary file 1 [file animals-15-03588-s001.zip]

Archive with 1 entries (1 files):
- animals-4016983-supplementary.pdf
